# Supplementary material for: Phosphoglycerate dehydrogenase activates PKM2 to phosphorylate histone H3T11 and attenuate cellular senescence
Source: Nat Commun. 2023 Mar 10;14:1323. doi: 10.1038/s41467-023-37094-8 (PMC10006232; doi:10.1038/s41467-023-37094-8)
Supplement: Supplementary file 4 — Source Data [file 41467_2023_37094_MOESM4_ESM.zip]

Archive with 3 entries (3 files):
- Source Data/~$Souce Data for main figures.xlsx
- Source Data/Souce Data for main figures.xlsx
- Source Data/Souce Data for supplemental figures.xlsx
