# Supplementary material for: Phosphoglycerate dehydrogenase activates PKM2 to phosphorylate histone H3T11 and attenuate cellular senescence
Source: Nat Commun. 2023 Mar 10;14:1323. doi: 10.1038/s41467-023-37094-8 (PMC10006232; doi:10.1038/s41467-023-37094-8)
Supplement: Supplementary file 4 — Source Data [file 41467_2023_37094_MOESM4_ESM.zip › Source Data/Souce Data for main figures.xlsx]

## Sheet: Figure 1c
		RT-qPCR	P10					P20					P30
			Rep1	Rep2	Rep3	Means	SEM	Rep1	Rep2	Rep3	Means	SEM	Rep1	Rep2	Rep3	Means	SEM
		PHGDH	1	1	1	1	0	0.216134	0.228458	0.160428	0.201673	0.0209272	0.0155171	0.0149885	0.0214928	0.0173328	0.00208559
		PSAT1	1	1	1	1	0	0.89638	0.83375	0.99761	0.909247	0.0477378	0.56114	0.58991	0.66251	0.60452	0.030161
		PSPH	1	1	1	1	0	0.76488	0.81202	0.89902	0.825307	0.0392886	0.74564	0.78854	0.86707	0.800417	0.0355533

## Sheet: Figure 1e
			concentration of serine	Rep1	Rep2	Rep3	Means	SEM
			P10	1.0144	1.02683	0.958765	1	0.0209276
			P20	0.885388	0.788982	0.560839	0.74507	0.0962276
			P30	0.729558	0.676622	0.51524	0.640473	0.0644544

## Sheet: Figure 1f
									RT-qPCR	P10					P20					P30
										Rep1	Rep2	Rep3	Means	Sem	Rep1	Rep2	Rep3	Means	Sem	Rep1	Rep2	Rep3	Means	Sem
									ATF4	1.01036	1.19765	0.834971	1.01433	0.104714	0.721545	0.619354	0.481197	0.607365	0.069641	0.58705	0.55178	0.560987	0.566606	0.010562

## Sheet: Figure 1g
	PHGDH
	RT-qPCR	P10					P20
		Rep1	Rep2	Rep3	Means	SEM	Rep1	Rep2	Rep3	Means	SEM
	siCtrl	1.2672	0.779203	1.01275	1.01972	0.140916	0.10574	0.179318	0.154419	0.146492	0.0216067
	siATF4	0.599683	0.612887	0.529109	0.58056	0.0260062	0.07031	0.022915	0.070736	0.0546537	0.0158698
	ATF4
	RT-qPCR	P10					P20
		Rep1	Rep2	Rep3	Means	SEM	Rep1	Rep2	Rep3	Means	SEM
	siCtrl	1	1.06412	0.939742	1.00129	0.0359112	0.338859	0.685556	0.532631	0.519015	0.100314
	siATF4	0.751929	0.631197	0.246798	0.543308	0.152297	0.214014	0.491929	0.256931	0.320958	0.0863786

## Sheet: Figure 1h
	concentration of serine	Rep1	Rep2	Rep3	Means	SEM
	siCtrl	1.09972	1.14237	0.757907	1	0.121671
	siATF4	0.609262	0.523019	0.517417	0.549899	0.0297254

## Sheet: Figure 1i
	SA-β-gal	Young					Senescence
		Rep1	Rep2	Rep3	Means	SEM	Rep1	Rep2	Rep3	Means	SEM
	Ctrl	22.4	21.7	21.1	21.7333	0.375648	55.86	51.39	54.58	53.9433	1.32906
	Ser	15.4	16.1	14.5	15.3333	0.463081	49.5	44.62	39.1	44.4067	3.00412
	Gly	20.2	23.1	21.4	21.5667	0.841295	58.41	51.7	52.7	54.27	2.09003
	DAPI	Young						Senescence
		Rep1	Rep2	Rep3	Rep4	Means	SEM	Rep1	Rep2	Rep3	Rep4	Rep5	Means	SEM
	Ctrl	37.5	33.33	33.33		34.72	1.39	50	55.56	50	50		51.39	1.39
	Ser	16.67	20	20		18.89	1.11	36.36	37.5	44.44			39.4333	2.52487
	Gly	40	37.5	50	37.5	41.25	2.9756	55.56	55.56	50	50	40	50.224	2.84233

## Sheet: Figure 1j
	RT-qPCR	PHGDH					P21					HMGB1
		Rep1	Rep2	Rep3	Means	SEM	Rep1	Rep2	Rep3	Means	SEM	Rep1	Rep2	Rep3	Means	SEM
	siCtrl	1	1	1	1	0	1	1	1	1	0	1	1	1	1	0
	siPHGDH	0.0976762	0.150674	0.0443652	0.0975717	0.0306887	1.50337	2.08481	2.21996	1.93605	0.219828	0.710906	0.542244	0.58446	0.612537	0.0506718

## Sheet: Figure 1k
	SA-β-gal	Young					Senescence
		Rep1	Rep2	Rep3	Means	SEM	Rep1	Rep2	Rep3	Means	SEM
	siCtrl	18.5	18.93	19.24	18.89	0.214554	58.09	56.45	55	56.5133	0.892568
	siPHGDH#1	61.29	53.89	43.16	52.78	5.26303	62.98	63.64	63.9	63.5067	0.273821
	siPHGDH#2	49.05	45.94	45	46.6633	1.2238	66.01	62.6	66.67	65.0933	1.26114
	DAPI	Young					Senescence
		Rep1	Rep2	Rep3	Means	SEM	Rep1	Rep2	Rep3	Rep4	Means	SEM
	siCtrl	26.67	23.53	29.73	26.6433	1.78984	44.44	42.86	42.86	40	42.54	0.92495
	siPHGDH#1	55.56	47.04	66.67	56.4233	5.68311	55.56	60	55.56	61.54	58.165	1.5365
	siPHGDH#2	52.94	50	38.46	47.1333	4.41893	50	50	50		50	0

## Sheet: Figure 1l
	SA-β-gal
			Rep1	Rep2	Rep3	Means	SEM
	siCtrl	-Ser	18.5	18.93	19.24	18.89	0.214554
		+Ser	13.22	11.49	11.71	12.14	0.543722
	siPHGDH	-Ser	61.29	53.89	43.16	52.78	5.26303
		+Ser	29.93	24.21	30	28.0467	1.91844
	siATF4	-Ser	51.53	56.42	58.8	55.5833	2.13996
		+Ser	37.31	35.81	33.56	35.56	1.08972
	DAPI
			Rep1	Rep2	Rep3	Rep4	Means	SEM
	siCtrl	-Ser	29.73	26.67	23.53		26.6433	1.78984
		+Ser	14.29	16.67	12.5		14.4867	1.20778
	siPHGDH	-Ser	55.56	52.94	50		52.8333	1.60592
		+Ser	33.33	40	33.33		35.5533	2.22333
	siATF4	-Ser	60	45.45	50	40	48.8625	4.23799
		+Ser	31.25	33.33	33.33	30	31.9775	0.821496

## Sheet: Figure 2e
	RT-qPCR	PKM2					P21					HMGB1
		Rep1	Rep2	Rep3	Means	SEM	Rep1	Rep2	Rep3	Means	SEM	Rep1	Rep2	Rep3	Means	SEM
	siCtrl	1	1	1	1	0	1	1	1	1	0	1	1	1	1	0
	siPKM2	0.393519	0.447751	0.429784	0.423685	0.0159495	2.64389	2.81293	2.31102	2.58928	0.14744	0.667322	0.705605	0.601218	0.658049	0.0304886

[truncated: 52 more sheets: Figure 2f, Figure 2g, Figure 2h, Figure 3b, Figure 3c, Figure 3d, Figure 3e, Figure 3f, Figure 3g, Figure 3i, Figure 3j, Figure 3k, Figure 3l, Figure 3m, Figure 4b, Figure 4c, Figure 4e, Figure 4f, Figure 4g, Figure 4i …]
