# Supplementary material for: Phosphoglycerate dehydrogenase activates PKM2 to phosphorylate histone H3T11 and attenuate cellular senescence
Source: Nat Commun. 2023 Mar 10;14:1323. doi: 10.1038/s41467-023-37094-8 (PMC10006232; doi:10.1038/s41467-023-37094-8)
Supplement: Supplementary file 4 — Source Data [file 41467_2023_37094_MOESM4_ESM.zip › Source Data/Souce Data for supplemental figures.xlsx]

## Sheet: Figure S1f
	concentration of serine	Rep1	Rep2	Rep3	Means	SEM
	siCtrl	1.01241	0.984489	1.0031	1	0.00820856
	siPHGDH#1	0.823433	0.598802	0.612099	0.678111	0.0727622
	siPHGDH#2	0.787061	0.746339	0.493256	0.675552	0.0919029

## Sheet: Figure S1g
	SA-β-gal
		Rep1	Rep2	Rep3	Means	SEM
	0	19.32	20.49	19.7	19.8367	0.344593
	300	14.89	16.49	14.77	15.3833	0.554417
	600	14.47	13.62	13.48	13.8567	0.309318
	DAPI
		Rep1	Rep2	Rep3	Rep4	Rep5	Means	SEM
	0	50	50	42.86	36.36	33.33	42.51	3.42358
	300	16.67	25	33.33	33.33	40	29.666	4.02684
	600	16.67	20	22.22	12.5	25	19.278	2.17556

## Sheet: Figure S1h
		Western blot	Rep1	Rep2	Rep3	Means	SEM
		Ctrl	1	1	1	1	0
		Ser	0.648705	0.830557	0.784789	0.754684	0.0546117
		Gly	0.760826	1.01118	1.48905	1.08702	0.213613

## Sheet: Figure S1i
	Western blot	Rep1	Rep2	Rep3	Means	Sem
	0	1	1	1	1	0
	300μM	0.651965	0.853176	0.818738	0.774626	0.0621311
	600μM	0.545487	0.260374	0.607476	0.471112	0.106878

## Sheet: FigureS1j
	SA-β-gal
		Rep1	Rep2	Rep3	Rep4	Rep5	Means	SEM
	Ctrl	43.06	31.95	34.88	42.63	36	37.704	2.20158
	Ser	17.2	17.67	17.59	19.44		17.975	0.499007
	Gly	44.7	32.71	46.12	32.58	42.16	39.654	2.93097

## Sheet: Figure S1k
	RT-qPCR	Ctrl					Ser					Gly
		Rep1	Rep2	Rep3	Means	SEM	Rep1	Rep2	Rep3	Means	SEM	Rep1	Rep2	Rep3	Means	SEM
	P21	1	1	1	1	0	0.735975	0.664554	0.658708	0.686412	0.0248389	0.895865	1.38572	1.85857	1.38005	0.277922
	HMGB1	1	1	1	1	0	1.50567	1.40662	1.47847	1.46359	0.0295476	0.561336	1.24177	1.32669	1.04327	0.24221

## Sheet: Figure S1l
	SA-β-gal
		Rep1	Rep2	Rep3	Means	SEM
	Ctrl	14.46	13.75	13.16	13.79	0.37581
	Ser	4.1	3.14	3.36	3.53333	0.290364
	Gly	11.59	13.64	14.44	13.2233	0.848692
	DAPI
		Rep1	Rep2	Rep3	Means	SEM
	Ctrl	34.62	35.14	37.21	35.6567	0.79104
	Ser	19.51	17.65	24.39	20.5167	2.00972
	Gly	34.29	35.9	37.04	35.7433	0.797712

## Sheet: Figure S2a
	Cell growth	siCtrl			siPHGDH#1			siPHGDH#2
		Rep1	Rep2	Rep3	Rep1	Rep2	Rep3	Rep1	Rep2	Rep3
	0h	1.5	1.5	1.5	1.5	1.5	1.5	1.5	1.5	1.5
	24h	2.95714	2.44286	2.7	1.92857	1.92857	1.8	2.18571	2.57143	2.44286
	48h	4.88571	5.65714	6.17143	3.08571	3.08571	2.95714	4.24286	3.6	3.47143
	72h	7.32857	7.58571	6.94286	4.27143	4.24286	4.62857	4.78571	5.52857	5.27143
	96h	11.5714	10.7143	10.2857	5.2	5.04286	5.91429	5.71429	5.84286	5.71429
		siCtrl		siPHGDH#1		siPHGDH#2
		Means	SEM	Means	SEM	Means	SEM
	0h	1.5	0	1.5	0	1.5	0
	24h	2.7	0.148461	1.88571	0.0428571	2.4	0.113389
	48h	5.57143	0.37362	3.04286	0.0428571	3.77143	0.238618
	72h	7.28571	0.18681	4.38095	0.124084	5.19524	0.217802
	96h	10.8571	0.377964	5.38571	0.268151	5.75714	0.0428571

## Sheet: Figure S2b
	Cell Cycle	G0/G1							S							G2
		Rep1	Rep2	Rep3	Rep4	Rep5	Means	SEM	Rep1	Rep2	Rep3	Rep4	Rep5	Means	SEM	Rep1	Rep2	Rep3	Rep4	Rep5	Means	SEM
	siCtrl	65.48	62.3	68.75	75.14	66.65	67.664	2.14057	9.64	11.87	4.79	4.24	5.14	7.136	1.5257	24.88	25.83	26.46	20.62	25.12	24.582	1.02859
	siPHGDH	69.62	76.68	76.06	79.82	79.13	76.262	1.80578	9.18	5.83	6.19	2.96	3.7	5.572	1.09071	21.2	17.49	17.75	16.89	17.47	18.16	0.772904

## Sheet: Figure S2c
	Western blot	Rep1	Rep2	Rep3	Means	Sem
	NC	1	1	1	1	0
	siPHGDH#1	1.50526	1.51029	1.4266	1.48071	0.0270978
	siPHGDH#2	1.43865	1.75542	1.33565	1.50991	0.126307

[truncated: 73 more sheets: Figure S2d, Figure S2e, Figure S2f, Figure S2g, Figure S2h, Figure S2i, Figure S2j, Figure S2k, Figure S2l, Figure S2m, Figure S3b, Figure S3c, Figure S3d, Figure S3e, Figure S3f , Figure S3g, Figure S3h, Figure S3i, Figure S3j, Figure S4a …]
